# Supplementary material for: ﻿Reinstatement of the independent specific status of Camellia angustifolia, a tea plant (Camellia sect. Thea, Theaceae) from Guangxi, China
Source: PhytoKeys. 2025 Nov 28;267:1–8. doi: 10.3897/phytokeys.267.174664 (PMC12680941; doi:10.3897/phytokeys.267.174664)
Supplement: XML Treatment for Camellia angustifolia [file phytokeys.267.174664-treatment1.xml]

<!DOCTYPE tp:taxon-treatment
  PUBLIC "-//TaxonX//DTD Taxonomic Treatment Publishing DTD v0 20100105//EN" "tax-treatment-NSO.dtd">
<tp:taxon-treatment xmlns:tp="http://www.plazi.org/taxpub"><tp:treatment-meta><kwd-group><label>Taxon classification</label><kwd>
              <named-content content-type="kingdom">Plantae</named-content>
            </kwd><kwd>
              <named-content content-type="order">Ericales</named-content>
            </kwd><kwd>
              <named-content content-type="family">Theaceae</named-content>
            </kwd></kwd-group><mixed-citation publication-type="journal"><person-group><name><surname>Deng</surname><given-names>Huiqun</given-names></name><name><surname>Liao</surname><given-names>Xianjun</given-names></name><name><surname>Yu</surname><given-names>Xiangqin</given-names></name><name><surname>Liu</surname><given-names>Zhusheng</given-names></name><name><surname>Yang</surname><given-names>Shixiong</given-names></name></person-group><article-title>﻿Reinstatement of the independent specific status of <italic><tp:taxon-name><tp:taxon-name-part taxon-name-part-type="genus" reg="Camellia">Camellia</tp:taxon-name-part> <tp:taxon-name-part taxon-name-part-type="species" reg="angustifolia">angustifolia</tp:taxon-name-part></tp:taxon-name></italic>, a tea plant (<tp:taxon-name><tp:taxon-name-part taxon-name-part-type="genus" reg="Camellia">Camellia</tp:taxon-name-part> <tp:taxon-name-part taxon-name-part-type="infraspecific-rank">sect.</tp:taxon-name-part> <tp:taxon-name-part taxon-name-part-type="section" reg="Thea">Thea</tp:taxon-name-part></tp:taxon-name>, <tp:taxon-name><tp:taxon-name-part taxon-name-part-type="family">Theaceae</tp:taxon-name-part></tp:taxon-name>) from Guangxi, China</article-title><source>PhytoKeys</source><day>28</day><month>11</month><year>2025</year><volume>267</volume><fpage>1</fpage><lpage>8</lpage><pub-id pub-id-type="doi">10.3897/phytokeys.267.174664</pub-id></mixed-citation></tp:treatment-meta><tp:nomenclature><label>﻿</label><tp:taxon-name><object-id xmlns:xlink="http://www.w3.org/1999/xlink" content-type="arpha" xlink:type="simple">960E3941-69DF-53E5-A28D-BE75647D8E27</object-id>
            <tp:taxon-name-part taxon-name-part-type="genus" reg="Camellia">Camellia</tp:taxon-name-part>
            <tp:taxon-name-part taxon-name-part-type="species" reg="angustifolia">angustifolia</tp:taxon-name-part>
          </tp:taxon-name><tp:taxon-authority>Hung T. Chang</tp:taxon-authority><tp:nomenclature-citation-list><tp:nomenclature-citation><tp:taxon-name>
                <tp:taxon-name-part taxon-name-part-type="genus" reg="Camellia">Camellia</tp:taxon-name-part> <tp:taxon-name-part taxon-name-part-type="species" reg="angustifolia">angustifolia</tp:taxon-name-part></tp:taxon-name><comment>Hung T. Chang in Acta Sci. Nat. Univ. Sunyats. 20 (1): 96 (Tax. Gen. <tp:taxon-name><tp:taxon-name-part taxon-name-part-type="genus" reg="Camellia">Camellia</tp:taxon-name-part></tp:taxon-name> 119).1981 et 23 (1): 9. 1984; Hung T. Chang &amp; B. Bartholomew, Camellias 147, pl. 48. 1984; Hung T. Chang in Fl. Guangxi 1: 787. 1991; Hung T. Chang, Fl. Reip. Pop. Sin. 49 (3): 129, pl. 31: 2. 1998.</comment></tp:nomenclature-citation><tp:nomenclature-citation><tp:taxon-name>
                <tp:taxon-name-part taxon-name-part-type="genus" reg="Camellia"/>
                <tp:taxon-name-part taxon-name-part-type="species" reg="sinensis"/>
                <tp:taxon-name-part taxon-name-part-type="infraspecific-rank"/>
                <tp:taxon-name-part taxon-name-part-type="variety" reg="pubilimba"/>
              </tp:taxon-name><comment>= <tp:taxon-name><tp:taxon-name-part taxon-name-part-type="genus" reg="Camellia">C.</tp:taxon-name-part> <tp:taxon-name-part taxon-name-part-type="species" reg="sinensis">sinensis</tp:taxon-name-part> <tp:taxon-name-part taxon-name-part-type="infraspecific-rank">var.</tp:taxon-name-part> <tp:taxon-name-part taxon-name-part-type="variety" reg="pubilimba">pubilimba</tp:taxon-name-part></tp:taxon-name> auct. non Hung T. Chang: T.L. Ming in Acta Bot. Yunnan. 14 (2): 129. 1992 et in Monogr. <tp:taxon-name><tp:taxon-name-part taxon-name-part-type="genus" reg="Camellia">Camellia</tp:taxon-name-part></tp:taxon-name> 135. 2000; T.L. Ming &amp; B. Bartholomew, Fl. China 12: 377. 2007, quoad syn. <tp:taxon-name><tp:taxon-name-part taxon-name-part-type="genus" reg="Camellia">C.</tp:taxon-name-part> <tp:taxon-name-part taxon-name-part-type="species" reg="angustifolia">angustifolia</tp:taxon-name-part></tp:taxon-name>. </comment></tp:nomenclature-citation></tp:nomenclature-citation-list></tp:nomenclature><tp:treatment-sec sec-type="material" id="SECID0EJ3AE"><title>Type.</title><p>China Guangxi: • Jinxiu, in shade on slope, 1520 m, 16 July 1958, <italic>Y.K. Li 400664</italic> (holotype: SCBI0003466!; isotype: IBK00190495!) (Fig. <xref ref-type="fig" rid="F1">1A, B</xref>).</p></tp:treatment-sec><tp:treatment-sec sec-type="description" id="SECID0EV3AE"><title>Description.</title><p>Evergreen arbor, 10–20 m tall. <bold><italic>New branchlets</italic></bold> glabrous, <bold><italic>terminal buds</italic></bold> sparsely to densely pubescent. <bold><italic>Petioles</italic></bold> 5–10 mm long, glabrous; <bold><italic>leaf blades</italic></bold> lanceolate, oblong to elliptic, 7–13 × 2–5 cm, coriaceous, abaxially yellowish green, glabrous or subglabrous, adaxially dark green, glabrous, shiny, midrib and secondary veins abaxially elevated and adaxially impressed, secondary veins 10–13 pairs, base cuneate, apex acuminate, margin serrulate. <bold><italic>Flowers</italic></bold> axillary, solitary or paired, 4–5 cm in diam. <bold><italic>Pedicels</italic></bold> 6–12 mm long, glabrous. <bold><italic>Bracteoles</italic></bold> 2 (–3), caducous. <bold><italic>Sepals</italic></bold> 5, persistent, suborbicular, 5–9 × 5–10 mm, abaxially glabrous, adaxially sericeous, margin ciliolate. <bold><italic>Petals</italic></bold> 7–8 in 1–2 whorls, white, elliptic to obovate, 15–30 × 15–20 mm, glabrous on both surfaces, apex obtuse to rounded, inner 4–5 petals basally connate to each other and adnate to the filament tube for 3–4 mm. <bold><italic>Stamens</italic></bold> numerous, 18–22 mm long, in 2–3 whorl; <bold><italic>filaments</italic></bold> glabrous, filaments of the outer whorls basally connate for 3–5 mm, filaments of the innermost whorl free. <bold><italic>Ovary</italic></bold> 3-loculed, globose to ovoid, densely tomentum. <bold><italic>Styles</italic></bold> 1, 16–20 mm long, pubescent almost the entire length, apically 3-lobed for 3–5 mm. <bold><italic>Capsule</italic></bold> globose, 3–4 cm in diam., 3-loculed with 1–2 seeds per locule; pericarp 2–3 mm thick. <bold><italic>Seeds</italic></bold> fuscous, globose, ca. 1.5 cm in diam., glabrous. Figs <xref ref-type="fig" rid="F1">1A, B</xref>, <xref ref-type="fig" rid="F2">2</xref>.</p></tp:treatment-sec><tp:treatment-sec sec-type="phenology" id="SECID0EQ5AE"><title>Phenology.</title><p>Flowering September–October, fruiting August–September.</p></tp:treatment-sec><tp:treatment-sec sec-type="distribution" id="SECID0EV5AE"><title>Distribution and habitat.</title><p>Endemic to northern Guangxi, China (Fig. <xref ref-type="fig" rid="F4">4</xref>), in the evergreen broadleaf forest at the elevations of 930–1390 m.</p><fig id="F4" position="float" orientation="portrait"><object-id xmlns:xlink="http://www.w3.org/1999/xlink" content-type="doi" xlink:type="simple">10.3897/phytokeys.267.174664.figure4</object-id><object-id xmlns:xlink="http://www.w3.org/1999/xlink" content-type="arpha" xlink:type="simple">A1C574AA-4675-590A-A0B5-AA80FE83162D</object-id><label>Figure 4.</label><caption><p>The distribution of <italic><tp:taxon-name><tp:taxon-name-part taxon-name-part-type="genus" reg="Camellia">Camellia</tp:taxon-name-part> <tp:taxon-name-part taxon-name-part-type="species" reg="angustifolia">angustifolia</tp:taxon-name-part></tp:taxon-name></italic> Hung T. Chang (made by Hanning Duan).</p></caption><graphic xmlns:xlink="http://www.w3.org/1999/xlink" xlink:href="phytokeys-267-001_article-174664__-g004.jpg" position="float" orientation="portrait" xlink:type="simple" id="oo_1480151.jpg"><uri content-type="original_file" xlink:type="simple">https://binary.pensoft.net/fig/1480151</uri></graphic></fig></tp:treatment-sec><tp:treatment-sec sec-type="material" id="SECID0EX6AE"><title>Additional specimens examined.</title><p><bold>China Guangxi</bold>: • <bold>Jinxiu</bold>, 14 September 2021, <italic>S.X. Yang &amp; P.M. Ye 6752, 6753, 6754, 6755, 6756, 6757</italic> (KUN); 16 February 2023, <italic>S.X. Yang, P.M. Ye et H.M. Tan 7060, 7061, 7062, 7063, 7064, 7065, 7066, 7067, 7068, 7069</italic> (KUN). • <bold>Lingui</bold>, 15 February 2025, <italic>S.X. Yang, Z.S. Liu, Y.L. Pan, H.Q. Deng et H.L. Xiao 7811, 7812, 7813, 7814, 7815, 7816, 7817, 7818, 7819, 7820, 7821, 7822, 7823, 7824</italic> (KUN). • <bold>Longsheng</bold>, 1 May 2025, <italic>S.X. Yang, H.Q. Deng et X.Y. Wang 7941,7942, 7944, 7945</italic> (KUN). • <bold>Rongshui</bold>, 21 July 2014, <italic>X.Q. Yu YXQ125</italic> (KUN); 3 May 2025, <italic>S.X. Yang, Z.S. Liu et H.Q. Deng 7959, 7960, 7961, 7962, 7963</italic> (KUN).</p></tp:treatment-sec><tp:treatment-sec><!--Section generated to contain objects referenced in tp:taxon-treatment.--><fig id="F1" position="float" orientation="portrait"><object-id xmlns:xlink="http://www.w3.org/1999/xlink" content-type="doi" xlink:type="simple">10.3897/phytokeys.267.174664.figure1</object-id><object-id xmlns:xlink="http://www.w3.org/1999/xlink" content-type="arpha" xlink:type="simple">9901DA98-3326-5EB3-B70D-9A8BCDA88ABC</object-id><label>Figure 1.</label><caption><p>Type specimens. <bold>A.</bold> Holotype of <italic><tp:taxon-name><tp:taxon-name-part taxon-name-part-type="genus" reg="Camellia">C.</tp:taxon-name-part> <tp:taxon-name-part taxon-name-part-type="species" reg="angustifolia">angustifolia</tp:taxon-name-part></tp:taxon-name></italic> (IBSC); <bold>A1.</bold> Showing the thick pericarp (arrow: the thinnest part); <bold>A2.</bold> showing the glabrous branchlet, petiole, and the terminal bud with sparse pubescence; <bold>B.</bold> Isotype of <italic><tp:taxon-name><tp:taxon-name-part taxon-name-part-type="genus" reg="Camellia">C.</tp:taxon-name-part> <tp:taxon-name-part taxon-name-part-type="species" reg="angustifolia">angustifolia</tp:taxon-name-part></tp:taxon-name></italic> (IBK); <bold>B1.</bold> Showing the shape of the fruit and the large glabrous sepals; <bold>C.</bold> Holotype of <tp:taxon-name><tp:taxon-name-part taxon-name-part-type="genus" reg="Camellia">C.</tp:taxon-name-part> <tp:taxon-name-part taxon-name-part-type="species" reg="sinensis">sinensis</tp:taxon-name-part> <tp:taxon-name-part taxon-name-part-type="infraspecific-rank">var.</tp:taxon-name-part> <tp:taxon-name-part taxon-name-part-type="variety" reg="pubilimba">pubilimba</tp:taxon-name-part></tp:taxon-name> (SYS); <bold>C1.</bold> Showing the hairy terminal bud, branchlet, and petiole, as well as the small, abaxially hairy sepals (arrow: sepals); <bold>D.</bold> Isotype of <tp:taxon-name><tp:taxon-name-part taxon-name-part-type="genus" reg="Camellia">C.</tp:taxon-name-part> <tp:taxon-name-part taxon-name-part-type="species" reg="sinensis">sinensis</tp:taxon-name-part> <tp:taxon-name-part taxon-name-part-type="infraspecific-rank">var.</tp:taxon-name-part> <tp:taxon-name-part taxon-name-part-type="variety" reg="pubilimba">pubilimba</tp:taxon-name-part></tp:taxon-name> (PE); <bold>D1.</bold> Showing the obvious indumentum on the terminal bud, branchlet, petiole, abaxial leaf surface, and the adaxial surface of the sepals (arrow: sepals). <bold>A.</bold> Photographed by Yunfei Deng; <bold>B, D.</bold> Photographed by Shixiong Yang; <bold>C.</bold> Photographed by Qiang Fang and Lijuan Luo.</p></caption><graphic xmlns:xlink="http://www.w3.org/1999/xlink" xlink:href="phytokeys-267-001_article-174664__-g001.jpg" position="float" orientation="portrait" xlink:type="simple" id="oo_1480148.jpg"><uri content-type="original_file" xlink:type="simple">https://binary.pensoft.net/fig/1480148</uri></graphic></fig><fig id="F2" position="float" orientation="portrait"><object-id xmlns:xlink="http://www.w3.org/1999/xlink" content-type="doi" xlink:type="simple">10.3897/phytokeys.267.174664.figure2</object-id><object-id xmlns:xlink="http://www.w3.org/1999/xlink" content-type="arpha" xlink:type="simple">79ED1F3A-3AF7-5288-A811-2D84F2888092</object-id><label>Figure 2.</label><caption><p><italic><tp:taxon-name><tp:taxon-name-part taxon-name-part-type="genus" reg="Camellia">Camellia</tp:taxon-name-part> <tp:taxon-name-part taxon-name-part-type="species" reg="angustifolia">angustifolia</tp:taxon-name-part></tp:taxon-name></italic> Hung T. Chang. <bold>A.</bold> Habit; <bold>B.</bold> Flowering branch. <bold>C.</bold> Young fruit with sepals; <bold>D.</bold> Young branch with terminal bud and petiole; <bold>E.</bold> The back of a leaf; <bold>F.</bold> Pistil. <bold>A, B, D.</bold> From S.X. Yang <italic>&amp;</italic> P.M. Ye 6755 (KUN); <bold>C.</bold> From S.X. Yang <italic>&amp;</italic> P.M. Ye 6756 (KUN); <bold>E, F.</bold> From S.X. Yang <italic>&amp;</italic> P.M. Ye 6757 (KUN). Photographed by Shixiong Yang.</p></caption><graphic xmlns:xlink="http://www.w3.org/1999/xlink" xlink:href="phytokeys-267-001_article-174664__-g002.jpg" position="float" orientation="portrait" xlink:type="simple" id="oo_1480149.jpg"><uri content-type="original_file" xlink:type="simple">https://binary.pensoft.net/fig/1480149</uri></graphic></fig></tp:treatment-sec></tp:taxon-treatment>
